# Supplementary material for: Quercetin Administration Suppresses the Cytokine Storm in Myeloid and Plasmacytoid Dendritic Cells
Source: Int J Mol Sci. 2021 Aug 3;22(15):8349. doi: 10.3390/ijms22158349 (PMC8348289; doi:10.3390/ijms22158349)
Supplement: Supplementary file 1 [file ijms-22-08349-s001.zip]

Archive with 1 entries (1 files):
- ijms-1316687-supplementary.pdf
